# Supplementary material for: Multi-View Learning to Unravel the Different Levels Underlying Hepatitis B Vaccine Response
Source: Vaccines (Basel). 2023 Jul 13;11(7):1236. doi: 10.3390/vaccines11071236 (PMC10384938; doi:10.3390/vaccines11071236)
Supplement: Supplementary file 1 [file vaccines-11-01236-s001.zip]

Archive with 10 entries (10 files):
- .DS_Store
- Figure S1.png
- Figure S2.png
- Figure S3.png
- Figure S4.png
- Figure S5.png
- Figure S6.png
- Figure S7.png
- Table S1.pdf
- Table S2.xlsx
