# Supplementary material for: Multi-View Learning to Unravel the Different Levels Underlying Hepatitis B Vaccine Response
Source: Vaccines (Basel). 2023 Jul 13;11(7):1236. doi: 10.3390/vaccines11071236 (PMC10384938; doi:10.3390/vaccines11071236)
Supplement: Supplementary file 1 [file vaccines-11-01236-s001.zip › Table S2.xlsx]

## Sheet: Sheet1
View	Cell counts	TCR-seq	Metadata	RNA-seq
Accuracy	0.506±0.044	0.708±0.067	0.598±0.058	0.440±0.018
AUC	0.430±0.038	0.731±0.040	0.588±0.028	0.611±0.009
